# Supplementary material for: CgNis1’s Impact on Virulence and Stress Response in Colletotrichum gloeosporioides
Source: Int J Mol Sci. 2024 Mar 20;25(6):3505. doi: 10.3390/ijms25063505 (PMC10971101; doi:10.3390/ijms25063505)
Supplement: Supplementary file 1 [file ijms-25-03505-s001.zip]

Archive with 1 entries (1 files):
- ijms-2906187-supplementary.pdf
